# Supplementary material for: Oenanthe incrassans: An enigmatic species from Turkey and its comparison with Oenanthe pimpinelloides (Apiaceae)
Source: PhytoKeys. 2016 Apr 15;(62):101–11. doi: 10.3897/phytokeys.62.8106 (PMC4856907; doi:10.3897/phytokeys.62.8106)
Supplement: XML Treatment for Oenanthe incrassans [file phytokeys.62.8106-treatment1.xml]

<!DOCTYPE tp:taxon-treatment
  PUBLIC "-//TaxonX//DTD Taxonomic Treatment Publishing DTD v0 20100105//EN" "tax-treatment-NSO.dtd">
<tp:taxon-treatment xmlns:tp="http://www.plazi.org/taxpub"><tp:treatment-meta><kwd-group><label>Taxon classification</label><kwd><named-content content-type="kingdom">Plantae</named-content></kwd><kwd><named-content content-type="order">Apiales</named-content></kwd><kwd><named-content content-type="family">Apiaceae</named-content></kwd></kwd-group><mixed-citation publication-type="journal"><person-group><name><surname>Güner</surname><given-names>Ebru Doğan</given-names></name></person-group><article-title>
          <italic><tp:taxon-name><tp:taxon-name-part taxon-name-part-type="genus">Oenanthe</tp:taxon-name-part> <tp:taxon-name-part taxon-name-part-type="species">incrassans</tp:taxon-name-part></tp:taxon-name></italic>: An enigmatic species from Turkey and its comparison with <italic><tp:taxon-name><tp:taxon-name-part taxon-name-part-type="genus">Oenanthe</tp:taxon-name-part> <tp:taxon-name-part taxon-name-part-type="species">pimpinelloides</tp:taxon-name-part></tp:taxon-name></italic> (<tp:taxon-name><tp:taxon-name-part taxon-name-part-type="family">Apiaceae</tp:taxon-name-part></tp:taxon-name>)</article-title><source>PhytoKeys</source><day>15</day><month>4</month><year>2016</year><volume>2016</volume><issue>62</issue><fpage>101</fpage><lpage>111</lpage><pub-id pub-id-type="doi">10.3897/phytokeys.62.8106</pub-id></mixed-citation></tp:treatment-meta><tp:nomenclature><tp:taxon-name>
            <tp:taxon-name-part taxon-name-part-type="genus">Oenanthe</tp:taxon-name-part>
            <tp:taxon-name-part taxon-name-part-type="species">incrassans</tp:taxon-name-part>
          </tp:taxon-name><tp:taxon-authority>Bory &amp; Chaubert, Exp. Sci. Moreé, Bot.:87. 1832.</tp:taxon-authority><xref ref-type="fig" rid="F1">Figs 1</xref><xref ref-type="fig" rid="F2">, 2</xref><xref ref-type="fig" rid="F3">, 3</xref><xref ref-type="fig" rid="F4">, 4</xref><xref ref-type="fig" rid="F5">, 5</xref><xref ref-type="fig" rid="F6">, 6</xref><xref ref-type="fig" rid="F7">, 7</xref><xref ref-type="fig" rid="F8">, 8</xref><xref ref-type="table" rid="T1">, Table 1</xref><xref ref-type="table" rid="T2">, 2</xref><tp:nomenclature-citation-list><tp:nomenclature-citation><tp:taxon-name>≡<tp:taxon-name-part taxon-name-part-type="genus">Oenanthe</tp:taxon-name-part> <tp:taxon-name-part taxon-name-part-type="species">incrassata</tp:taxon-name-part></tp:taxon-name><comment> Bory &amp; Chaub. in Chaub. &amp; Bory, Nouv. Fl. Pelop.: 19. 1838</comment></tp:nomenclature-citation></tp:nomenclature-citation-list></tp:nomenclature><tp:treatment-sec sec-type="Lectotypus"><title>Lectotypus.</title><p>Bory &amp; Chaub., Exp. Sci. Moreé, Bot.: tab. 8. 1835. (designated by <xref ref-type="bibr" rid="B12">Foley 2007</xref>!)</p></tp:treatment-sec><tp:treatment-sec sec-type="Specimens examined"><title>Specimens examined.</title><p>
            <bold>GREECE. Crete</bold>: Listr. Malevyzi, in paludosis fluviorum Gazanos et Almyros prope Gazi, 25 June 1942, KH. Rechinger fil. 14050 (W!); Sphakia: Sumpfiger Badem bei Frankokasteli, 13 April 1904, I.Dörfler, (<named-content xmlns:xlink="http://www.w3.org/1999/xlink" content-type="dwc:institutional_code" xlink:type="simple">WU</named-content>!); <bold>Corfu</bold>: Ipsos to Ag. Markos, 16 July 1972, sides of moist fields, Davis 54531 (E); in einem Sumphe unterhalb des königlichen Schlosse Monrepos, 9 May–4 June 1996, Baenitz s.n. (E!); Ex regione collina Insula Corcyra, June 1877, Ball s.n. (E!); <bold>Ep. Milopotamas</bold>: b. Murdzana am N–Fuss der Kulukunas–Berge, 18 April 1962, W. Greuter 4170 (W!); <bold>Cephalonia (Argostolion)</bold>: Chelmata–Kompothekrata region, 15 April 1967, E. Stamatiadou 207 (W!); <bold>Kissamos</bold>: lieux humides, 2 May–2 July 1884, Reverchon 247 (as <tp:taxon-name><tp:taxon-name-part taxon-name-part-type="genus">Oenanthe</tp:taxon-name-part></tp:taxon-name> callosa) (E!); <bold>Thasos</bold>: Limenas, 19 May 1891, Sintenis &amp; Bornmüeller 451 (W!);</p><p>
            <bold>TURKEY. Istanbul</bold>: c. 35 km NW von Istanbul, bei Durusu, am Ufer des Durusu–Sees, 20 m s.m., <named-content xmlns:xlink="http://www.w3.org/1999/xlink" content-type="dwc:verbatimCoordinates" xlink:type="simple"><named-content content-type="geo-json" specific-use="{&#34;type&#34;:&#34;Point&#34;,&#34;coordinates&#34;:[28.594444,41.295278]}" xlink:type="simple">41°17'43"E/ 28°35'40"N</named-content></named-content>, 16 May 2000, E. Vitek 2000–28 <!--PageBreak--><!--PageBreak-->(W!); Terkos to Karaburun, 20–50 m, marshy lakeside, 30 May 2014, ED. Güner 2009 (<named-content xmlns:xlink="http://www.w3.org/1999/xlink" content-type="dwc:institutional_code" xlink:type="simple">GAZI</named-content>); ibid. 15 June 2015, ED. Güner 2098 (<named-content xmlns:xlink="http://www.w3.org/1999/xlink" content-type="dwc:institutional_code" xlink:type="simple">GAZI</named-content>).</p><p>Perennial, 50–70 cm tall, herb, glabrous, with ovoid or oblong tubers far from stem base. Stem erect, sparsely branched above, hollow, deeply striate (furrowed). Basal and lower stem leaves 2–pinnate, ovate to lanceolate in outline, up to 15 cm with petiole; ultimate segments with pinnatifid lobes, ovate, 9–15 × 8–14 mm; petiole shorter than leaf lamina, broader at leaf base. Upper stem leaves 2–pinnate, ovate-triangular in outline; ultimate segments 2–2.5 cm long and 2–5 mm broad, elliptic. Umbels with 7–12 rays of subequal length (1.5–2 cm), rays becoming hardly thickened and elongating in fruit; involucral bracts 0–1, linear, up to 6×1 mm. Umbellets almost flat, with unequal, thickened pedicels in fruit, many flowered, about 1.5 cm diam., pedicel of surrounding flowers longer than inner ones. Bracteoles 10–12, linear, ca. 3 × 1 mm. Petals radiating, creamy white, the outer flowers are female, petals cordate, deeply emerginate in tip, inner petal surface papillate. Styles shorter than fruit, fruit oblong, 3.5–4 × 2–2.5 mm.</p></tp:treatment-sec><tp:treatment-sec sec-type="Distribution, habitat and ecology"><title>Distribution, habitat and ecology.</title><p>
            <italic><tp:taxon-name><tp:taxon-name-part taxon-name-part-type="genus">Oenanthe</tp:taxon-name-part> <tp:taxon-name-part taxon-name-part-type="species">incrassans</tp:taxon-name-part></tp:taxon-name></italic> is distributed in Greece and Turkey (Figs <xref ref-type="fig" rid="F2">2</xref>–<xref ref-type="fig" rid="F3">3</xref>). The species is distributed around Istanbul (Arnavutköy, Durusu–Terkos region), Turkey. The flowering time is April, fruiting time is June. It grows on lake sides at 20–50 m altitude.</p><fig id="F1" position="float" orientation="portrait"><label>Figure 1.</label><caption><p>General view of inflorescens of <bold>a–b</bold> <italic><tp:taxon-name><tp:taxon-name-part taxon-name-part-type="genus">Oenanthe</tp:taxon-name-part> <tp:taxon-name-part taxon-name-part-type="species">incrassans</tp:taxon-name-part></tp:taxon-name></italic> <bold>c–d</bold> <italic><tp:taxon-name><tp:taxon-name-part taxon-name-part-type="genus">Oenanthe</tp:taxon-name-part> <tp:taxon-name-part taxon-name-part-type="species">pimpinelloides</tp:taxon-name-part></tp:taxon-name></italic>.</p></caption><graphic xmlns:xlink="http://www.w3.org/1999/xlink" xlink:href="phytokeys-062-101-g001.jpg" position="float" orientation="portrait" xlink:type="simple" id="oo_85181.jpg"/></fig><fig id="F2" position="float" orientation="portrait"><label>Figure 2.</label><caption><p>Distribution map of the <italic><tp:taxon-name><tp:taxon-name-part taxon-name-part-type="genus">Oenanthe</tp:taxon-name-part> <tp:taxon-name-part taxon-name-part-type="species">incrassans</tp:taxon-name-part></tp:taxon-name></italic> (■) and <italic><tp:taxon-name><tp:taxon-name-part taxon-name-part-type="genus">Oenanthe</tp:taxon-name-part> <tp:taxon-name-part taxon-name-part-type="species">pimpinelloides</tp:taxon-name-part></tp:taxon-name></italic> (●).</p></caption><graphic xmlns:xlink="http://www.w3.org/1999/xlink" xlink:href="phytokeys-062-101-g002.jpg" position="float" orientation="portrait" xlink:type="simple" id="oo_85182.jpg"/></fig><fig id="F3" position="float" orientation="portrait"><label>Figure 3.</label><caption><p>Distribution of the <italic><tp:taxon-name><tp:taxon-name-part taxon-name-part-type="genus">Oenanthe</tp:taxon-name-part> <tp:taxon-name-part taxon-name-part-type="species">incrassans</tp:taxon-name-part></tp:taxon-name></italic> (●) in Greece and Turkey.</p></caption><graphic xmlns:xlink="http://www.w3.org/1999/xlink" xlink:href="phytokeys-062-101-g003.jpg" position="float" orientation="portrait" xlink:type="simple" id="oo_85183.jpg"/></fig></tp:treatment-sec><tp:treatment-sec sec-type="Morphology"><title>Morphology.</title><p>
            <italic><tp:taxon-name><tp:taxon-name-part taxon-name-part-type="genus">Oenanthe</tp:taxon-name-part> <tp:taxon-name-part taxon-name-part-type="species">incrassans</tp:taxon-name-part></tp:taxon-name></italic> is close to <italic><tp:taxon-name><tp:taxon-name-part taxon-name-part-type="genus">Oenanthe</tp:taxon-name-part> <tp:taxon-name-part taxon-name-part-type="species">pimpinelloides</tp:taxon-name-part></tp:taxon-name></italic>, but it clearly differs in leaves, inflorescens and features of fruit. Their differences are given in Table <xref ref-type="table" rid="T1">1</xref>.</p><table-wrap id="T1" position="float" orientation="portrait"><label>Table 1.</label><caption><p>Comparison of the morphological characters of <italic><tp:taxon-name><tp:taxon-name-part taxon-name-part-type="genus">Oenanthe</tp:taxon-name-part> <tp:taxon-name-part taxon-name-part-type="species">incrassans</tp:taxon-name-part></tp:taxon-name></italic> and <italic><tp:taxon-name><tp:taxon-name-part taxon-name-part-type="genus">Oenanthe</tp:taxon-name-part> <tp:taxon-name-part taxon-name-part-type="species">pimpinelloides</tp:taxon-name-part></tp:taxon-name></italic>.</p></caption><table id="TID0EM1AE" rules="all"><tbody><tr><th rowspan="1" colspan="1"/><th rowspan="1" colspan="1">
              <italic><tp:taxon-name><tp:taxon-name-part taxon-name-part-type="genus">Oenanthe</tp:taxon-name-part> <tp:taxon-name-part taxon-name-part-type="species">incrassans</tp:taxon-name-part></tp:taxon-name></italic>
            </th><th rowspan="1" colspan="1">
              <italic><tp:taxon-name><tp:taxon-name-part taxon-name-part-type="genus">Oenanthe</tp:taxon-name-part> <tp:taxon-name-part taxon-name-part-type="species">pimpinelloides</tp:taxon-name-part></tp:taxon-name></italic>
            </th></tr><tr><td rowspan="1" colspan="1">Ultimate segments of basal and lower stem leaves</td><td rowspan="1" colspan="1">Pinnatifid, ovate, 9–15 × 8–14 mm</td><td rowspan="1" colspan="1">Pinnatilobate or pinnatifid, ovate–triangular, 8–10 × 5–8 mm</td></tr><tr><td rowspan="1" colspan="1">Ultimate segments of upper stem leaves</td><td rowspan="1" colspan="1">Elliptic, 20–25 × 2–5 mm</td><td rowspan="1" colspan="1">Linear or narrowly elliptic, 30–35 × 0.4–1.5 mm</td></tr><tr><td rowspan="1" colspan="1">Rays and pedicels</td><td rowspan="1" colspan="1">Strongly thickened</td><td rowspan="1" colspan="1">Thickened</td></tr><tr><td rowspan="1" colspan="1">Bracts</td><td rowspan="1" colspan="1">0–1</td><td rowspan="1" colspan="1">0–3</td></tr><tr><td rowspan="1" colspan="1">Bracteoles</td><td rowspan="1" colspan="1">10–12, ca 3 × 1 mm</td><td rowspan="1" colspan="1">12–14, 1.5–2 × 0.5 mm</td></tr><tr><td rowspan="1" colspan="1">Sepals</td><td rowspan="1" colspan="1">0.4–0.9 mm in fruit</td><td rowspan="1" colspan="1">0.2–0.4 mm in fruit</td></tr><tr><td rowspan="1" colspan="1">Styles</td><td rowspan="1" colspan="1">Shorter than fruit</td><td rowspan="1" colspan="1">± Equal fruit body</td></tr><tr><td rowspan="1" colspan="1">Fruit</td><td rowspan="1" colspan="1">3.5–4 × 2–2.5 mm</td><td rowspan="1" colspan="1">2.5–3 × 1–1.5 mm</td></tr></tbody></table></table-wrap></tp:treatment-sec><tp:treatment-sec sec-type="Anatomy"><title>Anatomy.</title><p>
            <italic>Stem anatomy</italic>: The shape of stem cross section is triangular or ovoid in outline in <italic><tp:taxon-name><tp:taxon-name-part taxon-name-part-type="genus">Oenanthe</tp:taxon-name-part> <tp:taxon-name-part taxon-name-part-type="species">incrassans</tp:taxon-name-part></tp:taxon-name></italic>; whereas it is circular in <italic><tp:taxon-name><tp:taxon-name-part taxon-name-part-type="genus">Oenanthe</tp:taxon-name-part> <tp:taxon-name-part taxon-name-part-type="species">pimpinelloides</tp:taxon-name-part></tp:taxon-name></italic>. Parenchymatic cells of cortex 4–5–seriate in <italic><tp:taxon-name><tp:taxon-name-part taxon-name-part-type="genus">Oenanthe</tp:taxon-name-part> <tp:taxon-name-part taxon-name-part-type="species">incrassans</tp:taxon-name-part></tp:taxon-name></italic>; but it is 2–4–seriate in <italic><tp:taxon-name><tp:taxon-name-part taxon-name-part-type="genus">Oenanthe</tp:taxon-name-part> <tp:taxon-name-part taxon-name-part-type="species">pimpinelloides</tp:taxon-name-part></tp:taxon-name></italic>. Sclerenchyma tissue cells are 4–5–seriate between two peripheral vascular bundles in <italic><tp:taxon-name><tp:taxon-name-part taxon-name-part-type="genus">Oenanthe</tp:taxon-name-part> <tp:taxon-name-part taxon-name-part-type="species">incrassans</tp:taxon-name-part></tp:taxon-name></italic>; while they are 10–12–seriate in <italic><tp:taxon-name><tp:taxon-name-part taxon-name-part-type="genus">Oenanthe</tp:taxon-name-part> <tp:taxon-name-part taxon-name-part-type="species">pimpinelloides</tp:taxon-name-part></tp:taxon-name></italic>. 1–2 small central bundles are placed below peripheral bundles in <italic><tp:taxon-name><tp:taxon-name-part taxon-name-part-type="genus">Oenanthe</tp:taxon-name-part> <tp:taxon-name-part taxon-name-part-type="species">incrassans</tp:taxon-name-part></tp:taxon-name></italic>; but 1–3 central bundles are placed below peripheral bundles in <italic><tp:taxon-name><tp:taxon-name-part taxon-name-part-type="genus">Oenanthe</tp:taxon-name-part> <tp:taxon-name-part taxon-name-part-type="species">pimpinelloides</tp:taxon-name-part></tp:taxon-name></italic> (Fig. <xref ref-type="fig" rid="F4">4a–b</xref>).</p><fig id="F4" position="float" orientation="portrait"><label>Figure 4.</label><caption><p>Cross sections of stem (10 × 5), <bold>a</bold> <italic><tp:taxon-name><tp:taxon-name-part taxon-name-part-type="genus">Oenanthe</tp:taxon-name-part> <tp:taxon-name-part taxon-name-part-type="species">incrassans</tp:taxon-name-part></tp:taxon-name></italic> <bold>b</bold> <italic><tp:taxon-name><tp:taxon-name-part taxon-name-part-type="genus">Oenanthe</tp:taxon-name-part> <tp:taxon-name-part taxon-name-part-type="species">pimpinelloides</tp:taxon-name-part></tp:taxon-name></italic>, (cl: collenchyma, co: cortex, e: epidermis, pt: pith, sc: sclerenchyma, vb: vascular bundle).</p></caption><graphic xmlns:xlink="http://www.w3.org/1999/xlink" xlink:href="phytokeys-062-101-g004.jpg" position="float" orientation="portrait" xlink:type="simple" id="oo_85184.jpg"/></fig></tp:treatment-sec><tp:treatment-sec sec-type="Ray anatomy"><title>Ray anatomy.</title><p>Rays are hardly thickened and the shape of cross section is 8–10–ridged and circular in outline in <italic><tp:taxon-name><tp:taxon-name-part taxon-name-part-type="genus">Oenanthe</tp:taxon-name-part> <tp:taxon-name-part taxon-name-part-type="species">incrassans</tp:taxon-name-part></tp:taxon-name></italic>; but they are slightly thickened <!--PageBreak-->and 7–ridged ovoid or oblong in outline in <italic><tp:taxon-name><tp:taxon-name-part taxon-name-part-type="genus">Oenanthe</tp:taxon-name-part> <tp:taxon-name-part taxon-name-part-type="species">pimpinelloides</tp:taxon-name-part></tp:taxon-name></italic>. There are 8–9–seriate collenchyma cells in <italic><tp:taxon-name><tp:taxon-name-part taxon-name-part-type="genus">Oenanthe</tp:taxon-name-part> <tp:taxon-name-part taxon-name-part-type="species">incrassans</tp:taxon-name-part></tp:taxon-name></italic>; but 5–6 seriate in <italic><tp:taxon-name><tp:taxon-name-part taxon-name-part-type="genus">Oenanthe</tp:taxon-name-part> <tp:taxon-name-part taxon-name-part-type="species">pimpinelloides</tp:taxon-name-part></tp:taxon-name></italic>. Pith cells are 3–4–seriate and disappear towards the center in <italic><tp:taxon-name><tp:taxon-name-part taxon-name-part-type="genus">Oenanthe</tp:taxon-name-part> <tp:taxon-name-part taxon-name-part-type="species">incrassans</tp:taxon-name-part></tp:taxon-name></italic>; but they are present at the center in <italic><tp:taxon-name><tp:taxon-name-part taxon-name-part-type="genus">Oenanthe</tp:taxon-name-part> <tp:taxon-name-part taxon-name-part-type="species">pimpinelloides</tp:taxon-name-part></tp:taxon-name></italic> (Fig. <xref ref-type="fig" rid="F5">5a–b</xref>).</p><fig id="F5" position="float" orientation="portrait"><label>Figure 5.</label><caption><p>Cross sections of ray (10 × 5), <bold>a</bold> <italic><tp:taxon-name><tp:taxon-name-part taxon-name-part-type="genus">Oenanthe</tp:taxon-name-part> <tp:taxon-name-part taxon-name-part-type="species">incrassans</tp:taxon-name-part></tp:taxon-name></italic> <bold>b</bold> <italic><tp:taxon-name><tp:taxon-name-part taxon-name-part-type="genus">Oenanthe</tp:taxon-name-part> <tp:taxon-name-part taxon-name-part-type="species">pimpinelloides</tp:taxon-name-part></tp:taxon-name></italic>, (cl: collenchyma, co: cortex, e: epidermis, pt: pith, sc: sclerenchyma, vb: vascular bundle).</p></caption><graphic xmlns:xlink="http://www.w3.org/1999/xlink" xlink:href="phytokeys-062-101-g005.jpg" position="float" orientation="portrait" xlink:type="simple" id="oo_85185.jpg"/></fig></tp:treatment-sec><tp:treatment-sec sec-type="Fruit anatomy"><title>Fruit anatomy.</title><p>Size and shapes of mericarps show morphological differences between the two species. The cross section shape of mericarps is semi-circular in outline and 4–ridged at the dorsal surface in <italic><tp:taxon-name><tp:taxon-name-part taxon-name-part-type="genus">Oenanthe</tp:taxon-name-part> <tp:taxon-name-part taxon-name-part-type="species">incrassans</tp:taxon-name-part></tp:taxon-name></italic>. However, it is triangular in outline and only faintly 4-ridged in <italic><tp:taxon-name><tp:taxon-name-part taxon-name-part-type="genus">Oenanthe</tp:taxon-name-part> <tp:taxon-name-part taxon-name-part-type="species">pimpinelloides</tp:taxon-name-part></tp:taxon-name></italic>. Mesocarp tissue consists of two types of cells; parenchymatic-slightly thickened cells and lignified sclerenchyma cells around vascular bundles. There are 9–10–seriate parenchymatic cells in <italic><tp:taxon-name><tp:taxon-name-part taxon-name-part-type="genus">Oenanthe</tp:taxon-name-part> <tp:taxon-name-part taxon-name-part-type="species">incrassans</tp:taxon-name-part></tp:taxon-name></italic>, but there are 4–5– seriate parenchymatic cells in <italic><tp:taxon-name><tp:taxon-name-part taxon-name-part-type="genus">Oenanthe</tp:taxon-name-part> <tp:taxon-name-part taxon-name-part-type="species">pimpinelloides</tp:taxon-name-part></tp:taxon-name></italic> (Fig. <xref ref-type="fig" rid="F6">6a–b</xref>).</p><fig id="F6" position="float" orientation="portrait"><label>Figure 6.</label><caption><p>Cross sections of mericarp (10 × 20), <bold>a</bold> <italic><tp:taxon-name><tp:taxon-name-part taxon-name-part-type="genus">Oenanthe</tp:taxon-name-part> <tp:taxon-name-part taxon-name-part-type="species">incrassans</tp:taxon-name-part></tp:taxon-name></italic> <bold>b</bold> <italic><tp:taxon-name><tp:taxon-name-part taxon-name-part-type="genus">Oenanthe</tp:taxon-name-part> <tp:taxon-name-part taxon-name-part-type="species">pimpinelloides</tp:taxon-name-part></tp:taxon-name></italic>, (e: epidermis, es: endosperm, m: mesocarp, sc: sclerenchyma, t: testa, v: vittae).</p></caption><graphic xmlns:xlink="http://www.w3.org/1999/xlink" xlink:href="phytokeys-062-101-g006.jpg" position="float" orientation="portrait" xlink:type="simple" id="oo_85186.jpg"/></fig></tp:treatment-sec><tp:treatment-sec sec-type="Mericarp micromorphology"><title>Mericarp micromorphology.</title><p>
            <italic><tp:taxon-name><tp:taxon-name-part taxon-name-part-type="genus">Oenanthe</tp:taxon-name-part> <tp:taxon-name-part taxon-name-part-type="species">incrassans</tp:taxon-name-part></tp:taxon-name></italic> and <italic><tp:taxon-name><tp:taxon-name-part taxon-name-part-type="genus">Oenanthe</tp:taxon-name-part> <tp:taxon-name-part taxon-name-part-type="species">pimpinelloides</tp:taxon-name-part></tp:taxon-name></italic> show fruit characteristics of the genus <italic><tp:taxon-name><tp:taxon-name-part taxon-name-part-type="genus">Oenanthe</tp:taxon-name-part></tp:taxon-name></italic>. The fruit micromorphology of <italic><tp:taxon-name><tp:taxon-name-part taxon-name-part-type="genus">Oenanthe</tp:taxon-name-part> <tp:taxon-name-part taxon-name-part-type="species">incrassans</tp:taxon-name-part></tp:taxon-name></italic> differs from <italic><tp:taxon-name><tp:taxon-name-part taxon-name-part-type="genus">Oenanthe</tp:taxon-name-part> <tp:taxon-name-part taxon-name-part-type="species">pimpinelloides</tp:taxon-name-part></tp:taxon-name></italic> by 3.5–4 × 2–2.5 mm sized mericarps (not 2.5–3 <!--PageBreak-->× 1–1.5 mm); sepals 0.4–0.9 mm in fruit (not 0.2–0.4 mm); styles shorter than fruit body (not ± equal fruit body); pedicel width ± equal fruit body width (not narrower). While lateral ridges of mericarp are 0.7–0.9 mm width in <italic><tp:taxon-name><tp:taxon-name-part taxon-name-part-type="genus">Oenanthe</tp:taxon-name-part> <tp:taxon-name-part taxon-name-part-type="species">incrassans</tp:taxon-name-part></tp:taxon-name></italic>, it is 0.5–0.6 mm width in <italic><tp:taxon-name><tp:taxon-name-part taxon-name-part-type="genus">Oenanthe</tp:taxon-name-part> <tp:taxon-name-part taxon-name-part-type="species">pimpinelloides</tp:taxon-name-part></tp:taxon-name></italic>. Stylopodium is conical and embedded along calyx line in both species (Fig. <xref ref-type="fig" rid="F7">7</xref>).</p><fig id="F7" position="float" orientation="portrait"><label>Figure 7.</label><caption><p>Mericarp microphotography <bold>a–b</bold> <italic><tp:taxon-name><tp:taxon-name-part taxon-name-part-type="genus">Oenanthe</tp:taxon-name-part> <tp:taxon-name-part taxon-name-part-type="species">incrassans</tp:taxon-name-part></tp:taxon-name></italic> (EDG 2098) <bold>c–d</bold> <italic><tp:taxon-name><tp:taxon-name-part taxon-name-part-type="genus">Oenanthe</tp:taxon-name-part> <tp:taxon-name-part taxon-name-part-type="species">pimpinelloides</tp:taxon-name-part></tp:taxon-name></italic> (EDG 2076).</p></caption><graphic xmlns:xlink="http://www.w3.org/1999/xlink" xlink:href="phytokeys-062-101-g007.jpg" position="float" orientation="portrait" xlink:type="simple" id="oo_85187.jpg"/></fig><!--PageBreak--><!--PageBreak--></tp:treatment-sec><tp:treatment-sec sec-type="Pollen morphology"><title>Pollen morphology.</title><p>The pollen grains characters of <italic><tp:taxon-name><tp:taxon-name-part taxon-name-part-type="genus">Oenanthe</tp:taxon-name-part> <tp:taxon-name-part taxon-name-part-type="species">incrassans</tp:taxon-name-part></tp:taxon-name></italic> and <italic><tp:taxon-name><tp:taxon-name-part taxon-name-part-type="genus">Oenanthe</tp:taxon-name-part> <tp:taxon-name-part taxon-name-part-type="species">pimpinelloides</tp:taxon-name-part></tp:taxon-name></italic> are given in the Table <xref ref-type="table" rid="T2">2</xref> for the first time. <tp:taxon-name><tp:taxon-name-part taxon-name-part-type="family">Umbelliferae</tp:taxon-name-part></tp:taxon-name> is a stenopalynous family (<xref ref-type="bibr" rid="B11">Erdtman 1952</xref>). <xref ref-type="bibr" rid="B4">Cerceau- Larrival (1962)</xref> divided the pollen of <tp:taxon-name><tp:taxon-name-part taxon-name-part-type="family">Umbelliferae</tp:taxon-name-part></tp:taxon-name> into 5 types based on P/E ratio: subrhomboidal (type 1, P/E: 1–1.5), subcircular (type 2, P/E: 1–1.5), oval (type 3, P/E: 1.5–2), subrectangular (type 4, P/E: 2), and equatorially constricted (type 5, P/E: over 2). In the present study, pollen of <italic><tp:taxon-name><tp:taxon-name-part taxon-name-part-type="genus">Oenanthe</tp:taxon-name-part> <tp:taxon-name-part taxon-name-part-type="species">incrassans</tp:taxon-name-part></tp:taxon-name></italic> is equatorially constricted (type 5, P/E: over 2) and <italic><tp:taxon-name><tp:taxon-name-part taxon-name-part-type="genus">Oenanthe</tp:taxon-name-part> <tp:taxon-name-part taxon-name-part-type="species">pimpinelloides</tp:taxon-name-part></tp:taxon-name></italic> is oval (type 3, P/E: 1.5–2). According to <xref ref-type="bibr" rid="B10">Erdtman (1943)</xref>, <italic><tp:taxon-name><tp:taxon-name-part taxon-name-part-type="genus">Oenanthe</tp:taxon-name-part> <tp:taxon-name-part taxon-name-part-type="species">incrassans</tp:taxon-name-part></tp:taxon-name></italic> pollen grains are perprolate (P/E &gt; 2), <italic><tp:taxon-name><tp:taxon-name-part taxon-name-part-type="genus">Oenanthe</tp:taxon-name-part> <tp:taxon-name-part taxon-name-part-type="species">pimpinelloides</tp:taxon-name-part></tp:taxon-name></italic> pollen grains are prolate (P/E: 1.33–2.00). Table <xref ref-type="table" rid="T2">2</xref> shows that pollen size of two species are significantly different. Mature pollen grains of <italic><tp:taxon-name><tp:taxon-name-part taxon-name-part-type="genus">Oenanthe</tp:taxon-name-part> <tp:taxon-name-part taxon-name-part-type="species">incrassans</tp:taxon-name-part></tp:taxon-name></italic> are longer than <italic><tp:taxon-name><tp:taxon-name-part taxon-name-part-type="genus">Oenanthe</tp:taxon-name-part> <tp:taxon-name-part taxon-name-part-type="species">pimpinelloides</tp:taxon-name-part></tp:taxon-name></italic> (Table <xref ref-type="table" rid="T1">1</xref>) (Fig. <xref ref-type="fig" rid="F8">8</xref>).</p><fig id="F8" position="float" orientation="portrait"><label>Figure 8.</label><caption><p>Ornamentation and aperture of pollen by <abbrev xmlns:xlink="http://www.w3.org/1999/xlink" xlink:title="scanning electron microscope" xlink:type="simple">SEM</abbrev>: <bold>a–b</bold> <italic><tp:taxon-name><tp:taxon-name-part taxon-name-part-type="genus">Oenanthe</tp:taxon-name-part> <tp:taxon-name-part taxon-name-part-type="species">incrassans</tp:taxon-name-part></tp:taxon-name></italic> (EDG 2009) <bold>c–d</bold> <italic><tp:taxon-name><tp:taxon-name-part taxon-name-part-type="genus">Oenanthe</tp:taxon-name-part> <tp:taxon-name-part taxon-name-part-type="species">pimpinelloides</tp:taxon-name-part></tp:taxon-name></italic> (EDG 2043).</p></caption><graphic xmlns:xlink="http://www.w3.org/1999/xlink" xlink:href="phytokeys-062-101-g008.jpg" position="float" orientation="portrait" xlink:type="simple" id="oo_85189.jpg"/></fig><table-wrap id="T2" position="float" orientation="portrait"><label>Table 2.</label><caption><p>Detailed comparison table of pollen features of <italic><tp:taxon-name><tp:taxon-name-part taxon-name-part-type="genus">Oenanthe</tp:taxon-name-part> <tp:taxon-name-part taxon-name-part-type="species">incrassans</tp:taxon-name-part></tp:taxon-name></italic> and <italic><tp:taxon-name><tp:taxon-name-part taxon-name-part-type="genus">Oenanthe</tp:taxon-name-part> <tp:taxon-name-part taxon-name-part-type="species">pimpinelloides</tp:taxon-name-part></tp:taxon-name></italic>.</p></caption><table id="TID0ECDAG" rules="all"><tbody><tr><th rowspan="1" colspan="1"/><th rowspan="1" colspan="1">
              <italic><tp:taxon-name><tp:taxon-name-part taxon-name-part-type="genus">Oenanthe</tp:taxon-name-part> <tp:taxon-name-part taxon-name-part-type="species">incrassans</tp:taxon-name-part></tp:taxon-name></italic> (EDG 2009)</th><th rowspan="1" colspan="1">
              <italic><tp:taxon-name><tp:taxon-name-part taxon-name-part-type="genus">Oenanthe</tp:taxon-name-part> <tp:taxon-name-part taxon-name-part-type="species">pimpinelloides</tp:taxon-name-part></tp:taxon-name></italic> (EDG 2028)</th></tr><tr><td rowspan="1" colspan="1">Symmetry</td><td rowspan="1" colspan="1">Radial, isopolar</td><td rowspan="1" colspan="1">Radial, isopolar</td></tr><tr><td rowspan="1" colspan="1">Pollen shape (P/E)</td><td rowspan="1" colspan="1">Perprolate (P/E = 2.09)</td><td rowspan="1" colspan="1">Prolate (P/E = 1.89)</td></tr><tr><td rowspan="1" colspan="1">Equatorial outline</td><td rowspan="1" colspan="1">Elliptic</td><td rowspan="1" colspan="1">Elliptic</td></tr><tr><td rowspan="1" colspan="1">Ornamentation</td><td rowspan="1" colspan="1">Rugulate (equatorial area), perforate (polar area)</td><td rowspan="1" colspan="1">Rugulate(equatorial area), perforate (polar area)</td></tr><tr><td rowspan="1" colspan="1">Exine sculpturing</td><td rowspan="1" colspan="1">Subtectate</td><td rowspan="1" colspan="1">Subtectate</td></tr><tr><td rowspan="1" colspan="1">Polar Axis (P) (min-max)</td><td rowspan="1" colspan="1">43.2±0.41 mm (37 mm–47 mm)</td><td rowspan="1" colspan="1">31.2±0.43 mm (26 mm–36 mm)</td></tr><tr><td rowspan="1" colspan="1">E1 = Equatorial Axis (wide side of polen) (min-max)</td><td rowspan="1" colspan="1">21.0±0.27 mm (15 mm–22.5 mm)</td><td rowspan="1" colspan="1">14.8±0.22 mm (12 mm–17 mm)</td></tr><tr><td rowspan="1" colspan="1">E0 = Equatorial Axis (center of pollen) (min-max)</td><td rowspan="1" colspan="1">20.6±0.26 mm (15.5 mm–22 mm)</td><td rowspan="1" colspan="1">16.5±0.24 mm (13 mm–19 mm)</td></tr><tr><td rowspan="1" colspan="1">E2 = Equatorial Axis (narrow side of polen) (min-max)</td><td rowspan="1" colspan="1">20.6±0.26 mm (15.5 mm–22 mm)</td><td rowspan="1" colspan="1">16.5±0.24 mm (13 mm–19 mm)</td></tr><tr><td rowspan="1" colspan="1">Clg = Colpus length (min-max)</td><td rowspan="1" colspan="1">33.9±0.44 mm (27 mm–36 mm)</td><td rowspan="1" colspan="1">24.3±0.41 mm (20 mm–29 mm)</td></tr><tr><td rowspan="1" colspan="1">Clt = Colpus width (min-max)</td><td rowspan="1" colspan="1">2.1±0.04 mm (1.5 mm–2.5 mm)</td><td rowspan="1" colspan="1">1.9±0.04 mm (1.5 mm–2.5 mm)</td></tr><tr><td rowspan="1" colspan="1">Plg = Pore length (min-max)</td><td rowspan="1" colspan="1">5.3±0.12 mm (3 mm–6 mm)</td><td rowspan="1" colspan="1">4.9±0.10 mm (4 mm–6 mm)</td></tr><tr><td rowspan="1" colspan="1">Plt = Pore width (min-max)</td><td rowspan="1" colspan="1">5.0±0.07 mm (3 mm–6 mm)</td><td rowspan="1" colspan="1">4.9±0.12 mm (4 mm–7 mm)</td></tr><tr><td rowspan="1" colspan="1">Int-e = Intine equatorial (min-max)</td><td rowspan="1" colspan="1">1.1±0.01mm (1 mm–1.25 mm)</td><td rowspan="1" colspan="1">0.9±0.02 mm (0.75 mm–1 mm)</td></tr><tr><td rowspan="1" colspan="1">Int-p = Intine polar (min-max)</td><td rowspan="1" colspan="1">1.0±0.01 mm (1 mm–1.25 mm)</td><td rowspan="1" colspan="1">0.7±0.03 mm (0.50 mm–1 mm)</td></tr><tr><td rowspan="1" colspan="1">Ex-e = Exine equatorial (min-max)</td><td rowspan="1" colspan="1">1.1±0.02 mm (1 mm–1.25 mm)</td><td rowspan="1" colspan="1">0.9±0.02 mm (0.75 mm–1 mm)</td></tr><tr><td rowspan="1" colspan="1">Ex-p = Exine polar (min-max)</td><td rowspan="1" colspan="1">1.0±0.01 mm (0.75 mm–1.25 mm)</td><td rowspan="1" colspan="1">0.7±0.03 mm (0.50 mm–1 mm)</td></tr></tbody></table></table-wrap></tp:treatment-sec><ref-list><ref id="B12"><mixed-citation xmlns:xlink="http://www.w3.org/1999/xlink" xlink:type="simple">
          <person-group><name name-style="western"><surname>Foley</surname><given-names>MJY</given-names></name><name name-style="western"><surname>Southam</surname><given-names>MJ</given-names></name></person-group> (<year>2007</year>) <article-title><italic><tp:taxon-name><tp:taxon-name-part taxon-name-part-type="genus">Oenanthe</tp:taxon-name-part> <tp:taxon-name-part taxon-name-part-type="species">incrassans</tp:taxon-name-part></tp:taxon-name></italic> Bory &amp; Chaub. (<tp:taxon-name><tp:taxon-name-part taxon-name-part-type="family">Apiaceae</tp:taxon-name-part></tp:taxon-name>), a distinctive plant of the Aegean region.</article-title> <source>Candollea</source> <volume>62</volume>: <fpage>126</fpage>–<lpage>130</lpage>.</mixed-citation></ref><ref id="B11"><mixed-citation xmlns:xlink="http://www.w3.org/1999/xlink" xlink:type="simple">
          <person-group><name name-style="western"><surname>Erdtman</surname><given-names>G</given-names></name></person-group> (<year>1952</year>) <source>Pollen Morphology and Plant Taxonomy. Angiosperms.</source> <publisher-name>Almqvist and Wiksell</publisher-name>, <publisher-loc>Stockholm</publisher-loc>, <size units="page">539 pp</size>.</mixed-citation></ref><ref id="B4"><mixed-citation xmlns:xlink="http://www.w3.org/1999/xlink" xlink:type="simple">
          <person-group><name name-style="western"><surname>Cerceau‐Larrival</surname><given-names>MT</given-names></name></person-group> (<year>1962</year>) <article-title>Plantules et pollens d’Ombellifères. Mémoires du Muséum d’Histoire Naturelle (Paris).</article-title> <source>Série B, Botanique</source> <volume>14</volume>: <fpage>1</fpage>–<lpage>166</lpage>.</mixed-citation></ref><ref id="B10"><mixed-citation xmlns:xlink="http://www.w3.org/1999/xlink" xlink:type="simple">
          <person-group><name name-style="western"><surname>Erdtman</surname><given-names>G</given-names></name></person-group> (<year>1943</year>) <source>An Introduction to Pollen Analysis</source>. <publisher-name>Waltham Mass.</publisher-name>, <size units="page">239 pp</size>.</mixed-citation></ref></ref-list></tp:taxon-treatment>
